# Supplementary material for: Senotherapeutic Potential of Araliadiol in Senescent Human Dermal Fibroblasts: An In Vitro Study Using Three Senescence Models
Source: Pharmaceutics. 2025 Dec 3;17(12):1560. doi: 10.3390/pharmaceutics17121560 (PMC12736275; doi:10.3390/pharmaceutics17121560)
Supplement: Supplementary file 1 [file pharmaceutics-17-01560-s001.zip]

Archive with 1 entries (1 files):
- pharmaceutics-3989615-supplementary.pdf
